# Supplementary material for: New Insights and Evidence on “Food Intolerances”: Non-Celiac Gluten Sensitivity and Nickel Allergic Contact Mucositis
Source: Nutrients. 2023 May 17;15(10):2353. doi: 10.3390/nu15102353 (PMC10222428; doi:10.3390/nu15102353)
Supplement: Supplementary file 1 [file nutrients-15-02353-s001.zip]

Archive with 1 entries (1 files):
- nutrients-2373986-supplementary.pdf
